# Supplementary material for: Endothelial‐Targeted Metallothionein‐2 shRNA Nanoparticles Alleviate Migraine‐Like Symptoms
Source: CNS Neurosci Ther. 2025 Nov 5;31(11):e70643. doi: 10.1111/cns.70643 (PMC12589813; doi:10.1111/cns.70643)
Supplement: Supplementary file 2 — Table S1: Gene primer sequences used for RT‐PCR. [file CNS-31-e70643-s001.xlsx]

## Sheet: Sheet1
Gene Primer Sequences
Gene name	Primer sequences
Mt2-Forward	CGTGGGCTGTGCGAAGTGCTC
Mt2-Reverse	AAAGGCTAGGCTTCTACATGGTC
CGRP-Forward	GCACTGGTGCAGGACTATATGC
CGRP-Reverse	CTCAGATTCCCACACCGCTTAG
IL6-Forward	TACCACTTCACAAGTCGGAGGC
IL6-Reverse	CTGCAAGTGCATCATCGTTGTTC
NOS2-Forward	GAGACAGGGAAGTCTGAAGCAC
NOS2-Reverse	CCAGCAGTAGTTGCTCCTCTTC
TNFα-Forward	CTCTTCTGCCTGCTGCACTTTG
TNFα-Reverse	ATGGGCTACAGGCTTGTCACTC
GAPDH-Forward	CATCACTGCCACCCAGAAGACTG
GAPDH-Reverse	ATGCCAGTGAGCTTCCCGTTCAG
Supplementary Table 1: The gene primer sequences used for RT-PCR.
